# Supplementary material for: Hydrogen Sulfide-to-Thiosulfate Ratio Associated with Blood Pressure Abnormalities in Pediatric CKD
Source: J Pers Med. 2022 Jul 29;12(8):1241. doi: 10.3390/jpm12081241 (PMC9409977; doi:10.3390/jpm12081241)
Supplement: Supplementary file 1 [file jpm-12-01241-s001.zip]

Archive with 1 entries (1 files):
- Supplementary Table Tain.pdf
